# Supplementary material for: Functional organisation of Escherichia coli transcriptional regulatory network
Source: J Mol Biol. 2008 Aug 1;381(1):238–47. doi: 10.1016/j.jmb.2008.05.054 (PMC2726282; doi:10.1016/j.jmb.2008.05.054)
Supplement: Supplementary material — Transcriptional cross-regulatory network analysed in this study, FFL motifs identified in the network, mRNA abundances and conservation of transcription factors are available in a supplementary excel file. [file mmc1.xls]

## Sheet: CRNcoli
All the cross-regulatory network interactions from the transcriptional regulatory network of E.coli (as in figure 1)
Sigma or TF	Gene name	Sigma or TF	Target gene name	Mode of Interaction
Sigma	fecI	Sigma	fecI	*
Sigma	fecI	TF	fecR	*
Sigma	fliA	Sigma	fliA	*
Sigma	rpoD	Sigma	fliA	*
Sigma	rpoD	Sigma	rpoD	*
Sigma	rpoD	Sigma	rpoH	*
Sigma	rpoD	Sigma	rpoN	*
Sigma	rpoD	Sigma	rpoS	*
Sigma	rpoD	TF	ada	*
Sigma	rpoD	TF	agaR	*
Sigma	rpoD	TF	alsR	*
Sigma	rpoD	TF	araC	*
Sigma	rpoD	TF	arcA	*
Sigma	rpoD	TF	argR	*
Sigma	rpoD	TF	ascG	*
Sigma	rpoD	TF	asnC	*
Sigma	rpoD	TF	betI	*
Sigma	rpoD	TF	bolA	*
Sigma	rpoD	TF	cadC	*
Sigma	rpoD	TF	caiF	*
Sigma	rpoD	TF	cbl	*
Sigma	rpoD	TF	cpxR	*
Sigma	rpoD	TF	crp	*
Sigma	rpoD	TF	cspA	*
Sigma	rpoD	TF	cusR	*
Sigma	rpoD	TF	cynR	*
Sigma	rpoD	TF	cysB	*
Sigma	rpoD	TF	cytR	*
Sigma	rpoD	TF	dcuR	*
Sigma	rpoD	TF	dgsA	*
Sigma	rpoD	TF	dsdC	*
Sigma	rpoD	TF	evgA	*
Sigma	rpoD	TF	fis	*
Sigma	rpoD	TF	flhCD	*
Sigma	rpoD	TF	fnr	*
Sigma	rpoD	TF	fucR	*
Sigma	rpoD	TF	fur	*
Sigma	rpoD	TF	gadX	*
Sigma	rpoD	TF	galR	*
Sigma	rpoD	TF	galS	*
Sigma	rpoD	TF	gcvA	*
Sigma	rpoD	TF	glcC	*
Sigma	rpoD	TF	glnG	*
Sigma	rpoD	TF	gntR	*
Sigma	rpoD	TF	gutM	*
Sigma	rpoD	TF	hipB	*
Sigma	rpoD	TF	hns	*
Sigma	rpoD	TF	ihf	*
Sigma	rpoD	TF	ilvY	*
Sigma	rpoD	TF	iscR	*
Sigma	rpoD	TF	lexA	*
Sigma	rpoD	TF	lrp	*
Sigma	rpoD	TF	lysR	*
Sigma	rpoD	TF	malI	*
Sigma	rpoD	TF	malT	*
Sigma	rpoD	TF	marA	*
Sigma	rpoD	TF	marR	*
Sigma	rpoD	TF	melR	*
Sigma	rpoD	TF	metJ	*
Sigma	rpoD	TF	mngR	*
Sigma	rpoD	TF	mprA	*
Sigma	rpoD	TF	mtlR	*
Sigma	rpoD	TF	nagC	*
Sigma	rpoD	TF	narL	*
Sigma	rpoD	TF	ompR	*
Sigma	rpoD	TF	oxyR	*
Sigma	rpoD	TF	pdhR	*
Sigma	rpoD	TF	phoB	*
Sigma	rpoD	TF	prpR	*
Sigma	rpoD	TF	pspF	*
Sigma	rpoD	TF	purR	*
Sigma	rpoD	TF	putA	*
Sigma	rpoD	TF	qseB	*
Sigma	rpoD	TF	rbsR	*
Sigma	rpoD	TF	rcsAB	*
Sigma	rpoD	TF	rhaR	*
Sigma	rpoD	TF	rhaS	*
Sigma	rpoD	TF	soxR	*
Sigma	rpoD	TF	soxS	*
Sigma	rpoD	TF	srlR	*
Sigma	rpoD	TF	treR	*
Sigma	rpoD	TF	trpR	*
Sigma	rpoD	TF	tyrR	*
Sigma	rpoD	TF	yiaJ	*
Sigma	rpoE	Sigma	rpoD	*
Sigma	rpoE	Sigma	rpoE	*
Sigma	rpoE	Sigma	rpoH	*
Sigma	rpoE	Sigma	rpoN	*
Sigma	rpoH	Sigma	rpoD	*
Sigma	rpoH	TF	cadC	*
Sigma	rpoH	TF	dgsA	*
Sigma	rpoH	TF	phoP	*
Sigma	rpoH	TF	treR	*
Sigma	rpoH	TF	ydeO	*
Sigma	rpoN	Sigma	rpoH	*
Sigma	rpoN	TF	fhlA	*
Sigma	rpoN	TF	glnG	*
Sigma	rpoN	TF	hyfR	*
Sigma	rpoN	TF	nac	*
Sigma	rpoN	TF	zraR	*
Sigma	rpoS	TF	ada	*
Sigma	rpoS	TF	bolA	*
Sigma	rpoS	TF	csgD	*
Sigma	rpoS	TF	gadE	*
Sigma	rpoS	TF	gadX	*
Sigma	rpoS	TF	ihf	*
Sigma	rpoS	TF	oxyR	*
Sigma	rpoS	TF	soxS	*
Sigma	rpoS	TF	yeiL	*
TF	agaR	TF	agaR	-
TF	alsR	TF	alsR	-
TF	arcA	TF	betI	-
TF	arcA	TF	fnr	-
TF	arcA	TF	lldR	-
TF	arcA	Sigma	rpoS	-
TF	argR	TF	argR	-
TF	ascG	TF	ascG	-
TF	asnC	TF	asnC	-
TF	betI	TF	betI	-
TF	cpxR	TF	csgD	-
TF	cpxR	Sigma	rpoE	-
TF	crp	TF	gadE	-
TF	crp	TF	gadX	-
TF	crp	TF	malI	-
TF	crp	TF	yiaJ	-
TF	csgD	TF	fecR	-
TF	csgD	TF	cspA	-
TF	cspC	TF	cspA	-
TF	cspB	TF	cspA	-
TF	cynR	TF	cynR	-
TF	cysB	TF	cysB	-
TF	cytR	Sigma	rpoH	-
TF	dgsA	TF	dgsA	-
TF	dgsA	TF	malT	-
TF	dnaA	TF	dnaA	-
TF	dnaA	Sigma	rpoH	-
TF	dsdC	TF	dsdC	-
TF	exuR	TF	exuR	-
TF	exuR	TF	uxuR	-
TF	fecR	Sigma	fecI	-
TF	fis	TF	crp	-
TF	fis	TF	fis	-
TF	fis	TF	mtlR	-
TF	fis	TF	xylR	-
TF	fnr	TF	fnr	-
TF	fnr	TF	gadW	-
TF	fnr	TF	gadX	-
TF	fnr	TF	hyfR	-
TF	fnr	TF	narL	-
TF	fnr	TF	yeiL	-
TF	fruR	TF	mtlR	-
TF	fur	TF	flhCD	-
TF	fur	TF	fur	-
TF	fur	TF	metJ	-
TF	fur	TF	purR	-
TF	fur	Sigma	fecI	-
TF	fur	TF	fecR	-
TF	fur	Sigma	fecI	-
TF	gadW	TF	gadX	-
TF	galR	TF	galS	-
TF	galS	TF	galS	-
TF	gcvA	TF	gcvA	-
TF	glcC	TF	glcC	-
TF	gntR	TF	idnR	-
TF	hdfR	TF	flhCD	-
TF	hipB	TF	hipB	-
TF	hns	TF	appY	-
TF	hns	TF	bolA	-
TF	hns	TF	caiF	-
TF	hns	TF	gadX	-
TF	hns	TF	hns	-
TF	hns	TF	nhaR	-
TF	hns	TF	rcsAB	-
TF	ihf	TF	flhCD	-
TF	ihf	TF	ihf	-
TF	ihf	TF	ompR	-
TF	ihf	TF	yiaJ	-
TF	ilvY	TF	ilvY	-
TF	iscR	TF	iscR	-
TF	lexA	TF	lexA	-
TF	lexA	Sigma	rpoD	-
TF	lldR	TF	lldR	-
TF	lrhA	TF	flhCD	-
TF	lrp	TF	lrp	-
TF	lysR	TF	lysR	-
TF	malI	TF	malI	-
TF	marA	TF	rob	-
TF	marR	TF	marA	-
TF	marR	TF	marR	-
TF	metJ	TF	metR	-
TF	metR	TF	metR	-
TF	mngR	TF	mngR	-
TF	mprA	TF	mprA	-
TF	mtlR	TF	mtlR	-
TF	nac	TF	asnC	-
TF	nac	TF	nac	-
TF	nagC	TF	chbR	-
TF	nagC	TF	nagC	-
TF	narL	TF	caiF	-
TF	narL	TF	dcuR	-
TF	narL	TF	nikR	-
TF	nikR	TF	nikR	-
TF	ompR	TF	bolA	-
TF	ompR	TF	flhCD	-
TF	oxyR	TF	oxyR	-
TF	pdhR	TF	pdhR	-
TF	phoP	TF	treR	-
TF	prpR	TF	prpR	-
TF	pspF	TF	pspF	-
TF	purR	TF	purR	-
TF	putA	TF	putA	-
TF	rbsR	TF	rbsR	-
TF	rcsAB	TF	csgD	-
TF	rcsAB	TF	flhCD	-
TF	soxR	TF	soxR	-
TF	soxS	TF	soxS	-
TF	srlR	TF	gutM	-
TF	srlR	TF	srlR	-
TF	torR	TF	gadX	-
TF	torR	TF	torR	-
TF	trpR	TF	trpR	-
TF	tyrR	TF	tyrR	-
TF	uxuR	TF	uxuR	-
TF	hns	TF	hdfR	-
TF	arcA	TF	gadX	+
TF	arcA	TF	xylR	+
TF	argP	TF	dnaA	+
TF	baeR	TF	baeR	+
TF	cadC	TF	cadC	+
TF	cpxR	TF	baeR	+
TF	cpxR	TF	cpxR	+
TF	cpxR	Sigma	rpoH	+
TF	crp	TF	araC	+
TF	crp	TF	caiF	+
TF	crp	TF	chbR	+
TF	crp	TF	csgD	+
TF	crp	TF	cytR	+
TF	crp	TF	feaR	+
TF	crp	TF	flhCD	+
TF	crp	TF	fucR	+
TF	crp	TF	fur	+
TF	crp	TF	galS	+
TF	crp	TF	glcC	+
TF	crp	TF	glpR	+
TF	crp	TF	gutM	+
TF	crp	TF	hu	+
TF	crp	TF	hyfR	+
TF	crp	TF	idnR	+
TF	crp	TF	malT	+
TF	crp	TF	marA	+
TF	crp	TF	marR	+
TF	crp	TF	melR	+
TF	crp	TF	mtlR	+
TF	crp	TF	oxyR	+
TF	crp	TF	pdhR	+
TF	crp	TF	prpR	+
TF	crp	TF	rbsR	+
TF	crp	TF	rhaR	+
TF	crp	TF	rhaS	+
TF	crp	TF	srlR	+
TF	crp	TF	tdcA	+
TF	crp	TF	uxuR	+
TF	crp	TF	xylR	+
TF	crp	TF	zraR	+
TF	csgD	TF	csgD	+
TF	csgD	TF	yoaD	+
TF	cspA	TF	hns	+
TF	cusR	TF	cusR	+
TF	cysB	TF	cbl	+
TF	evgA	TF	evgA	+
TF	evgA	TF	gadE	+
TF	fhlA	TF	fhlA	+
TF	fhlA	TF	hyfR	+
TF	fis	TF	glnG	+
TF	fis	TF	hns	+
TF	fis	TF	hu	+
TF	fis	TF	marA	+
TF	fis	TF	marR	+
TF	flhCD	Sigma	fliA	+
TF	fnr	TF	cadC	+
TF	fnr	TF	caiF	+
TF	fnr	TF	dcuR	+
TF	fnr	TF	fhlA	+
TF	fnr	TF	nikR	+
TF	fnr	TF	tdcA	+
TF	fucR	TF	fucR	+
TF	fur	TF	rcnR	+
TF	gadE	TF	gadE	+
TF	gadE	TF	gadX	+
TF	gadE	TF	lrp	+
TF	gadE	TF	rcsAB	+
TF	gadX	TF	gadX	+
TF	gadX	TF	hns	+
TF	gadX	Sigma	rpoS	+
TF	glnG	TF	cbl	+
TF	glnG	TF	nac	+
TF	gutM	TF	gutM	+
TF	gutM	TF	srlR	+
TF	hns	TF	flhCD	+
TF	hns	Sigma	fliA	+
TF	hyfR	TF	hyfR	+
TF	idnR	TF	idnR	+
TF	ihf	TF	fhlA	+
TF	ihf	TF	fis	+
TF	ihf	TF	hipB	+
TF	ihf	TF	tdcA	+
TF	ihf	TF	yeiL	+
TF	ihf	Sigma	rpoH	+
TF	lrhA	TF	lrhA	+
TF	lrp	TF	malT	+
TF	lrp	TF	yeiL	+
TF	marA	TF	marA	+
TF	marA	TF	marR	+
TF	marA	TF	putA	+
TF	modE	TF	narL	+
TF	nhaR	TF	nhaR	+
TF	ompR	TF	csgD	+
TF	oxyR	TF	fur	+
TF	pdhR	TF	lldR	+
TF	phoB	TF	argP	+
TF	phoB	TF	phoB	+
TF	qseB	TF	flhCD	+
TF	qseB	TF	qseB	+
TF	rcsAB	TF	rcsAB	+
TF	rhaR	TF	rhaR	+
TF	rhaR	TF	rhaS	+
TF	rob	TF	marA	+
TF	rob	TF	marR	+
TF	soxR	TF	soxS	+
TF	soxS	TF	fur	+
TF	soxS	TF	marA	+
TF	soxS	TF	marR	+
TF	tdcA	TF	tdcA	+
TF	tdcR	TF	tdcA	+
TF	xylR	TF	xylR	+
TF	ydeO	TF	gadE	+
TF	yeiL	TF	yeiL	+
TF	zraR	TF	zraR	+
TF	crp	Sigma	rpoS	+-
TF	ada	TF	ada	+-
TF	araC	TF	araC	+-
TF	chbR	TF	chbR	+-
TF	crp	TF	crp	+-
TF	crp	TF	dgsA	+-
TF	crp	TF	fis	+-
TF	crp	TF	glnG	+-
TF	crp	TF	nagC	+-
TF	crp	TF	ompR	+-
TF	crp	Sigma	rpoH	+-
TF	cytR	TF	cytR	+-
TF	fnr	TF	arcA	+-
TF	fnr	TF	pdhR	+-
TF	glnG	TF	glnG	+-
TF	melR	TF	melR	+-
TF	phoP	TF	phoP	+-

## Sheet: FFLmotifs
FFL motifs computed in base to operons (Data form RegulonDB V5.0)
X-TF	Y-TF	Z-TG	X->Y	Regulation mode	X->Z	Regulation mode	Y->Z	Regulation mode	FFL motif type
TFs in the carbon sources utilization module
crp	araC	araE	crp->araC	+	crp->araE	+	araC->araE	+	Coherent type1
crp	araC	araF	crp->araC	+	crp->araF	+	araC->araF	+	Coherent type1
crp	araC	araB	crp->araC	+	crp->araB	+	araC->araB	+	Coherent type1
crp	araC	araJ	crp->araC	+	crp->araJ	+	araC->araJ	+	Coherent type1
crp	araC	araB	crp->araC	+	crp->araB	+	araC->araB	-	Incoherent type1
crp	araC	araJ	crp->araC	+	crp->araJ	-	araC->araJ	+	Incoherent type3
crp	cytR	tsx	crp->cytR	+	crp->tsx	+	cytR->tsx	+	Coherent type1
crp	cytR	tsx	crp->cytR	+	crp->tsx	+	cytR->tsx	+	Coherent type1
crp	cytR	cdd	crp->cytR	+	crp->cdd	-	cytR->cdd	-	Coherent type3
crp	cytR	ppiA	crp->cytR	+	crp->ppiA	-	cytR->ppiA	-	Coherent type3
crp	cytR	rpoH	crp->cytR	+	crp->rpoH	-	cytR->rpoH	-	Coherent type3
crp	cytR	deoC	crp->cytR	+	crp->deoC	-	cytR->deoC	-	Coherent type3
crp	cytR	tsx	crp->cytR	+	crp->tsx	-	cytR->tsx	-	Coherent type3
crp	cytR	tsx	crp->cytR	+	crp->tsx	-	cytR->tsx	-	Coherent type3
crp	cytR	nupC	crp->cytR	+	crp->nupC	+	cytR->nupC	-	Incoherent type1
crp	cytR	udp	crp->cytR	+	crp->udp	+	cytR->udp	-	Incoherent type1
crp	cytR	cdd	crp->cytR	+	crp->cdd	+	cytR->cdd	-	Incoherent type1
crp	cytR	ppiA	crp->cytR	+	crp->ppiA	+	cytR->ppiA	-	Incoherent type1
crp	cytR	rpoH	crp->cytR	+	crp->rpoH	+	cytR->rpoH	-	Incoherent type1
crp	cytR	deoC	crp->cytR	+	crp->deoC	+	cytR->deoC	-	Incoherent type1
crp	galS	galP	crp->galS	+	crp->galP	+	galS->galP	-	Incoherent type1
crp	galS	mglB	crp->galS	+	crp->mglB	+	galS->mglB	-	Incoherent type1
crp	galS	galE	crp->galS	+	crp->galE	+	galS->galE	-	Incoherent type1
crp	galS	galE	crp->galS	+	crp->galE	+	galS->galE	-	Incoherent type1
crp	galS	galE	crp->galS	+	crp->galE	-	galS->galE	+	Incoherent type3
crp	galS	galE	crp->galS	+	crp->galE	-	galS->galE	+	Incoherent type3
crp	malI	malX	crp->malI	-	crp->malX	+	malI->malX	-	Coherent type4
crp	malI	malX	crp->malI	-	crp->malX	-	malI->malX	-	Incoherent type2
crp	melR	melA	crp->melR	+	crp->melA	+	melR->melA	+	Coherent type1
crp	melR	melA	crp->melR	+	crp->melA	+	melR->melA	-	Incoherent type1
crp	prpR	prpB	crp->prpR	+	crp->prpB	+	prpR->prpB	+	Coherent type1
crp	rhaS	rhaB	crp->rhaS	+	crp->rhaB	+	rhaS->rhaB	+	Coherent type1
crp	rhaS	rhaT	crp->rhaS	+	crp->rhaT	+	rhaS->rhaT	+	Coherent type1
crp	uxuR	gntP	crp->uxuR	+	crp->gntP	+	uxuR->gntP	-	Incoherent type1
crp	uxuR	uidA	crp->uxuR	+	crp->uidA	+	uxuR->uidA	-	Incoherent type1
crp	uxuR	uxuA	crp->uxuR	+	crp->uxuA	+	uxuR->uxuA	-	Incoherent type1
exuR	uxuR	uxuA	exuR->uxuR	-	exuR->uxuA	-	uxuR->uxuA	-	Incoherent type2
galR	galS	galE	galR->galS	-	galR->galE	-	galS->galE	+	Coherent type2
galR	galS	galE	galR->galS	-	galR->galE	+	galS->galE	-	Coherent type4
galR	galS	galP	galR->galS	-	galR->galP	-	galS->galP	-	Incoherent type2
galR	galS	mglB	galR->galS	-	galR->mglB	-	galS->mglB	-	Incoherent type2
galR	galS	galE	galR->galS	-	galR->galE	-	galS->galE	-	Incoherent type2
galR	galS	galE	galR->galS	-	galR->galE	+	galS->galE	+	Incoherent type4
TFs in the rest of the network
arcA	betI	betT	arcA->betI	-	arcA->betT	-	betI->betT	-	Incoherent type2
argP	dnaA	nrdA	argP->dnaA	+	argP->nrdA	+	dnaA->nrdA	+	Coherent type1
cpxR	csgD	csgB	cpxR->csgD	-	cpxR->csgB	-	csgD->csgB	+	Coherent type2
crp	caiF	caiT	crp->caiF	+	crp->caiT	+	caiF->caiT	+	Coherent type1
crp	caiF	fixA	crp->caiF	+	crp->fixA	+	caiF->fixA	+	Coherent type1
crp	dgsA	ptsG	crp->dgsA	-	crp->ptsG	+	dgsA->ptsG	-	Coherent type4
crp	dgsA	malT	crp->dgsA	-	crp->malT	+	dgsA->malT	-	Coherent type4
crp	dgsA	manX	crp->dgsA	-	crp->manX	+	dgsA->manX	-	Coherent type4
crp	dgsA	ptsG	crp->dgsA	+	crp->ptsG	+	dgsA->ptsG	-	Incoherent type1
crp	dgsA	malT	crp->dgsA	+	crp->malT	+	dgsA->malT	-	Incoherent type1
crp	dgsA	manX	crp->dgsA	+	crp->manX	+	dgsA->manX	-	Incoherent type1
crp	gadE	gadB	crp->gadE	-	crp->gadB	-	gadE->gadB	+	Coherent type2
crp	gadE	gadA	crp->gadE	-	crp->gadA	-	gadE->gadA	+	Coherent type2
crp	gadE	gltB	crp->gadE	-	crp->gltB	-	gadE->gltB	+	Coherent type2
crp	gadE	cyoA	crp->gadE	-	crp->cyoA	+	gadE->cyoA	+	Incoherent type4
crp	hupA	galE	crp->hupA	+	crp->galE	-	hupA->galE	-	Coherent type3
crp	hupA	galE	crp->hupA	+	crp->galE	+	hupA->galE	-	Incoherent type1
crp	malT	malE	crp->malT	+	crp->malE	+	malT->malE	+	Coherent type1
crp	malT	malK	crp->malT	+	crp->malK	+	malT->malK	+	Coherent type1
crp	malT	malS	crp->malT	+	crp->malS	+	malT->malS	+	Coherent type1
crp	ompR	csgD	crp->ompR	+	crp->csgD	+	ompR->csgD	+	Coherent type1
crp	ompR	ompF	crp->ompR	+	crp->ompF	+	ompR->ompF	+	Coherent type1
crp	ompR	fadL	crp->ompR	+	crp->fadL	-	ompR->fadL	-	Coherent type3
crp	ompR	flhD	crp->ompR	-	crp->flhD	+	ompR->flhD	-	Coherent type4
crp	ompR	nmpC	crp->ompR	-	crp->nmpC	+	ompR->nmpC	-	Coherent type4
crp	ompR	ompF	crp->ompR	-	crp->ompF	+	ompR->ompF	-	Coherent type4
crp	ompR	flhD	crp->ompR	+	crp->flhD	+	ompR->flhD	-	Incoherent type1
crp	ompR	nmpC	crp->ompR	+	crp->nmpC	+	ompR->nmpC	-	Incoherent type1
crp	ompR	ompF	crp->ompR	+	crp->ompF	+	ompR->ompF	-	Incoherent type1
crp	ompR	fadL	crp->ompR	-	crp->fadL	-	ompR->fadL	-	Incoherent type2
crp	ompR	csgD	crp->ompR	-	crp->csgD	+	ompR->csgD	+	Incoherent type4
crp	ompR	ompF	crp->ompR	-	crp->ompF	+	ompR->ompF	+	Incoherent type4
crp	pdhR	fecA	crp->pdhR	+	crp->fecA	+	pdhR->fecA	+	Coherent type1
crp	pdhR	yfiD	crp->pdhR	+	crp->yfiD	+	pdhR->yfiD	-	Incoherent type1
crp	yiaJ	yiaK	crp->yiaJ	-	crp->yiaK	+	yiaJ->yiaK	-	Coherent type4
cysB	cbl	tauA	cysB->cbl	+	cysB->tauA	+	cbl->tauA	+	Coherent type1
cysB	cbl	ssuE	cysB->cbl	+	cysB->ssuE	-	cbl->ssuE	+	Incoherent type3
fis	crp	acnB	fis->crp	-	fis->acnB	-	crp->acnB	+	Coherent type2
fis	crp	acs	fis->crp	-	fis->acs	-	crp->acs	+	Coherent type2
fis	crp	aldB	fis->crp	-	fis->aldB	-	crp->aldB	+	Coherent type2
fis	crp	bglG	fis->crp	-	fis->bglG	-	crp->bglG	+	Coherent type2
fis	crp	gyrA	fis->crp	-	fis->gyrA	-	crp->gyrA	+	Coherent type2
fis	crp	hupB	fis->crp	-	fis->hupB	-	crp->hupB	+	Coherent type2
fis	crp	mtlA	fis->crp	-	fis->mtlA	-	crp->mtlA	+	Coherent type2
fis	crp	xylF	fis->crp	-	fis->xylF	-	crp->xylF	+	Coherent type2
fis	crp	dusB	fis->crp	-	fis->dusB	-	crp->dusB	+	Coherent type2
fis	crp	ptsG	fis->crp	-	fis->ptsG	-	crp->ptsG	+	Coherent type2
fis	crp	metY	fis->crp	-	fis->metY	+	crp->metY	-	Coherent type4
fis	crp	deoC	fis->crp	-	fis->deoC	+	crp->deoC	-	Coherent type4
fis	crp	glnA	fis->crp	-	fis->glnA	+	crp->glnA	-	Coherent type4
fis	crp	proP	fis->crp	-	fis->proP	+	crp->proP	-	Coherent type4
fis	crp	nirB	fis->crp	-	fis->nirB	-	crp->nirB	-	Incoherent type2
fis	crp	dusB	fis->crp	-	fis->dusB	-	crp->dusB	-	Incoherent type2
fis	crp	nrdA	fis->crp	-	fis->nrdA	+	crp->nrdA	+	Incoherent type4
fis	crp	guaB	fis->crp	-	fis->guaB	+	crp->guaB	+	Incoherent type4
fis	crp	hupA	fis->crp	-	fis->hupA	+	crp->hupA	+	Incoherent type4
fis	crp	marR	fis->crp	-	fis->marR	+	crp->marR	+	Incoherent type4
fis	crp	deoC	fis->crp	-	fis->deoC	+	crp->deoC	+	Incoherent type4
fis	crp	glnA	fis->crp	-	fis->glnA	+	crp->glnA	+	Incoherent type4
fis	crp	proP	fis->crp	-	fis->proP	+	crp->proP	+	Incoherent type4
fis	crp	ptsG	fis->crp	-	fis->ptsG	+	crp->ptsG	+	Incoherent type4
fis	hns	bglG	fis->hns	+	fis->bglG	-	hns->bglG	-	Coherent type3
fis	hns	nirB	fis->hns	+	fis->nirB	-	hns->nirB	-	Coherent type3
fis	hns	rrsB	fis->hns	+	fis->rrsB	+	hns->rrsB	-	Incoherent type1
fis	hns	rrsC	fis->hns	+	fis->rrsC	+	hns->rrsC	-	Incoherent type1
fis	hns	rrsD	fis->hns	+	fis->rrsD	+	hns->rrsD	-	Incoherent type1
fis	hns	rrsG	fis->hns	+	fis->rrsG	+	hns->rrsG	-	Incoherent type1
fis	hns	rrsH	fis->hns	+	fis->rrsH	+	hns->rrsH	-	Incoherent type1
fnr	caiF	caiT	fnr->caiF	+	fnr->caiT	+	caiF->caiT	+	Coherent type1
fnr	caiF	fixA	fnr->caiF	+	fnr->fixA	+	caiF->fixA	+	Coherent type1
fnr	gadW	gadA	fnr->gadW	-	fnr->gadA	-	gadW->gadA	-	Incoherent type2
fnr	pdhR	yfiD	fnr->pdhR	+	fnr->yfiD	-	pdhR->yfiD	-	Coherent type3
fnr	pdhR	yfiD	fnr->pdhR	-	fnr->yfiD	+	pdhR->yfiD	-	Coherent type4
fnr	pdhR	yfiD	fnr->pdhR	+	fnr->yfiD	+	pdhR->yfiD	-	Incoherent type1
fnr	pdhR	yfiD	fnr->pdhR	-	fnr->yfiD	-	pdhR->yfiD	-	Incoherent type2
fur	rcnR	rcnA	fur->rcnR	+	fur->rcnA	-	rcnR->rcnA	-	Coherent type3
gadE	lrp	gltB	gadE->lrp	+	gadE->gltB	+	lrp->gltB	+	Coherent type1
gadX	hns	gadB	gadX->hns	+	gadX->gadB	+	hns->gadB	-	Incoherent type1
gadX	hns	cadB	gadX->hns	+	gadX->cadB	+	hns->cadB	-	Incoherent type1
gadX	hns	gadA	gadX->hns	+	gadX->gadA	+	hns->gadA	-	Incoherent type1
gadX	hns	hdeA	gadX->hns	+	gadX->hdeA	+	hns->hdeA	-	Incoherent type1
gadX	hns	hdeD	gadX->hns	+	gadX->hdeD	+	hns->hdeD	-	Incoherent type1
hns	rcsA	osmC	hns->rcsA	-	hns->osmC	-	rcsA->osmC	+	Coherent type2
hns	rcsA	flhD	hns->rcsA	-	hns->flhD	+	rcsA->flhD	-	Coherent type4
ihfA	ompR	ompC	ihfA->ompR	-	ihfA->ompC	-	ompR->ompC	+	Coherent type2
ihfA	ompR	micF	ihfA->ompR	-	ihfA->micF	-	ompR->micF	+	Coherent type2
ihfA	ompR	ompF	ihfA->ompR	-	ihfA->ompF	-	ompR->ompF	+	Coherent type2
ihfA	ompR	ompF	ihfA->ompR	-	ihfA->ompF	+	ompR->ompF	-	Coherent type4
ihfA	ompR	flhD	ihfA->ompR	-	ihfA->flhD	-	ompR->flhD	-	Incoherent type2
ihfA	ompR	nmpC	ihfA->ompR	-	ihfA->nmpC	-	ompR->nmpC	-	Incoherent type2
ihfA	ompR	ompF	ihfA->ompR	-	ihfA->ompF	-	ompR->ompF	-	Incoherent type2
ihfA	ompR	ompF	ihfA->ompR	-	ihfA->ompF	+	ompR->ompF	+	Incoherent type4
ihfA	yiaJ	yiaK	ihfA->yiaJ	-	ihfA->yiaK	+	yiaJ->yiaK	-	Coherent type4
marA	rob	inaA	marA->rob	-	marA->inaA	+	rob->inaA	+	Incoherent type4
marA	rob	nfo	marA->rob	-	marA->nfo	+	rob->nfo	+	Incoherent type4
marA	rob	acrA	marA->rob	-	marA->acrA	+	rob->acrA	+	Incoherent type4
marA	rob	marR	marA->rob	-	marA->marR	+	rob->marR	+	Incoherent type4
marA	rob	micF	marA->rob	-	marA->micF	+	rob->micF	+	Incoherent type4
marA	rob	fumC	marA->rob	-	marA->fumC	+	rob->fumC	+	Incoherent type4
marA	rob	sodA	marA->rob	-	marA->sodA	+	rob->sodA	+	Incoherent type4
marA	rob	zwf	marA->rob	-	marA->zwf	+	rob->zwf	+	Incoherent type4
metJ	metR	metA	metJ->metR	-	metJ->metA	-	metR->metA	+	Coherent type2
metJ	metR	metE	metJ->metR	-	metJ->metE	-	metR->metE	+	Coherent type2
soxR	soxS	fumC	soxR->soxS	+	soxR->fumC	+	soxS->fumC	+	Coherent type1

## Sheet: mRNAgroupsTFs
TFs mRNA levels, data as reported in the following references:
1. Covert, M.W., Knight, E.M., Reed, J.L., Herrgard, M.J., and Palsson, B.O. (2004) Integrating high-throughput and computational data elucidates bacterial networks. Nature 429: 92-96
2. Lu, P., Vogel, C., Wang, R., Yao, X., and Marcotte, E.M. (2007) Absolute protein expression profiling estimates the relative contributions of transcriptional and translational regulation. Nat Biotechnol 25: 117-124
3. Liu, M., Durfee, T., Cabrera, J.E., Zhao, K., Jin, D.J., and Blattner, F.R. (2005) Global transcriptional programs reveal a carbon source foraging strategy by Escherichia coli. J Biol Chem 280: 15921-15927.
TF	mRNA molecules/cell (average of two experiments as reported by Lu et al, 2007)	TFs´out-degree connectivity	group in figure 3
LocalTFsCS			group A (56% of total TFs in this part of the network)
CytR	1.70225	12
MalI	0.398924	3
RbsR	0.657013	6
AraC	0.831565	9
GlcC	1.6278	7
FucR	1.25778	7
NagC	2.37121	17
GalS	0.468553	9
GalR	0.921979	9
SrlR	1.00932	7
ExuR	2.14643	8
GntR	1.44662	12
IdnR	0.642436	7
average	1.19091
stddev	0.632302
Cascade			group B (100% TFs)
CRP	13.16	400
FNR	5.59774	265
IHF	12.3505	192
FIS	12.0736	164
ArcA	3.21224	145
H-NS	33.9503	95
average	13.3907
stddev	10.8618
			group C (54% of total TFs)
FlhCD	2.84063	78
Fur	7.60079	77
CpxR	4.44881	43
SoxS	1.62389	25
RcsA	0.469636	18
OmpR	1.64829	16
TorR	0.539939	11
BaeR	1.38575	9
CsgD	1.04216	9
EvgA	2.59502	6
LrhA	1.77419	4
BolA	3.62617	2
CspA	4.90298	2
average	2.65371
stddev	2.0418
sigmas
rpoD	3.00571
rpoS	12.7459
rpoH	1.95088
fecI	1.17734

## Sheet: geneConserv
TF and sigma conservation in 216 non-redundant genomes, as reported in:
Lozada-Chavez, I., Janga, S.C., and Collado-Vides, J. (2006) Bacterial regulatory networks are extremely flexible in evolution. Nucleic Acids Res 34: 3434-3445.
bnumber	TF or sigma name	gene ID	Number of genomes orthologs are present	Sigma or TF
b3202	rpoN	16131092	89	sigma
b1922	fliA	49176170	74	sigma
b3461	rpoH	16131333	68	sigma
b3067	rpoD	16130963	53	sigma
b2573	rpoE	16130498	39	sigma
b4293	fecI	16132114	31	sigma
b2741	rpoS	16130648	30	sigma
b3702	dnaA	16131570	162	TF
b0683	fur	16128659	142	TF
b4043	lexA	16131869	103	TF
b0399	phoB	16128384	103	TF
b3973	birA	16131807	99	TF
b3292	zntR	16131171	88	TF
b2531	iscR	16130456	88	TF
b3237	argR	16131127	89	TF
b0571	cusR	16128554	83	TF
b3357	crp	16131236	81	TF
b3405	ompR	16131282	78	TF
b3961	oxyR	16131799	75	TF
b0889	lrp	16128856	76	TF
b3912	cpxR	16131752	74	TF
b4000	hupA	16131830	74	TF
b3423	glpR	16131297	72	TF
b3934	cytR	16131772	66	TF
b1530	marR	90111289	67	TF
b1334	fnr	16129295	66	TF
b3556	cspA	16131427	63	TF
b0623	cspE	16128606	62	TF
b3753	rbsR	16131621	61	TF
b1823	cspC	16129777	58	TF
b0694	kdpE	16128670	58	TF
b0487	cueR	16128471	59	TF
b0676	nagC	16128652	58	TF
b0338	cynR	145698222	56	TF
b0113	pdhR	16128106	57	TF
b1618	uidR	16129576	55	TF
b2079	baeR	16130019	54	TF
b0464	acrR	16128448	53	TF
b3131	agaR	16131023	53	TF
b0435	bolA	90111135	53	TF
b1512	lsrR	16129471	55	TF
b3743	asnC	16131611	54	TF
b1014	putA	16128980	50	TF
b3025	qseB	16130921	47	TF
b3828	metR	16131677	45	TF
b3261	fis	16131149	46	TF
b1658	purR	16129616	45	TF
b1827	kdgR	16129781	45	TF
b0730	mngR	16128705	46	TF
b2289	lrhA	16130224	43	TF
b4266	idnO	16132088	43	TF
b0076	leuO	90111083	42	TF
b0162	cdaR	90111093	42	TF
b2707	srlR	16130614	38	TF
b4046	zur	90111679	39	TF
b1275	cysB	16129236	38	TF
b2916	argP	16130817	37	TF
b1531	marA	90111290	36	TF
b4124	dcuR	16131950	37	TF
b1130	phoP	16129093	37	TF
b3501	arsR	16131373	36	TF
b0761	modE	16128729	35	TF
b3963	fabR	145698338	35	TF
b4324	uxuR	16132145	35	TF
b2839	lysR	16130743	35	TF
b2664	csiR	90111478	32	TF
b2220	atoC	16130157	32	TF
b4063	soxR	16131889	32	TF
b3438	gntR	49176356	30	TF
b0020	nhaR	16128014	30	TF
b0817	mntR	16128785	31	TF
b3603	lldP	16131474	31	TF
b3026	qseC	16130922	30	TF
b1237	hns	16129198	28	TF
b4018	iclR	90111675	28	TF
b0313	betI	49176011	28	TF
b4393	trpR	16132210	29	TF
b4401	arcA	16132218	29	TF
b4004	zraR	16131834	26	TF
b3094	exuR	90111537	25	TF
b2837	galR	16130741	26	TF
b4241	treR	16132063	27	TF
b0080	fruR	16128073	25	TF
b4396	rob	16132213	26	TF
b3481	nikR	16131353	26	TF
b4062	soxS	16131888	26	TF
b4089	rpiR	90111685	25	TF
b3905	rhaS	16131745	27	TF
b3418	malT	16131294	26	TF
b1187	fadR	16129150	27	TF
b1988	nac	16129930	24	TF
b3075	ebgR	16130970	23	TF
b1891	flhC	16129843	23	TF
b2217	rcsB	16130154	23	TF
b4292	fecR	16132113	22	TF
b4191	ulaR	16132013	21	TF
b1323	tyrR	16129284	21	TF
b0840	deoR	16128808	21	TF
b1227	narI	16129190	22	TF
b3868	glnG	16131708	22	TF
b4113	basR	16131939	19	TF
b1892	flhD	145698279	19	TF
b0064	araC	16128058	19	TF
b2537	hcaR	16130462	20	TF
b1384	feaR	16129345	20	TF
b3906	rhaR	16131746	19	TF
b3569	xylR	16131440	20	TF
b2709	norR	90111481	17	TF
b1987	cbl	16129929	18	TF
b0330	prpR	16128315	17	TF
b2151	galS	16130089	17	TF
b4390	nadR	90111746	17	TF
b2479	gcvR	90111443	17	TF
b2213	ada	16130150	17	TF
b3604	lldR	16131475	18	TF
b1735	chbR	16129689	15	TF
b2361	yfdR	90111424	16	TF
b2805	fucR	16130712	16	TF
b2706	gutM	16130613	16	TF
b0995	torR	16128961	15	TF
b1951	rcsA	16129898	15	TF
b4118	melR	16131944	15	TF
b3226	nanR	49176329	15	TF
b4133	cadC	16131959	12	TF
b0345	lacI	49176012	12	TF
b1339	abgR	16129300	13	TF
b2405	xapR	16130331	13	TF
b4264	idnR	16132086	12	TF
b1399	paaX	16129360	13	TF
b1221	narL	16129184	11	TF
b0506	allR	16128490	11	TF
b0034	caiF	90111079	11	TF
b0504	allS	16128488	11	TF
b1040	csgD	16129003	10	TF
b3516	gadX	16131388	9	TF
b3119	tdcR	90111543	9	TF
b0346	mhpR	145698223	7	TF
b3507	dctR	16131379	7	TF
b1201	dhaR	90111234	5	TF
b0564	appY	16128547	3	TF

## Sheet: CRNmodinoutput
Crossregulatory network				Carbon module
Tf	input	output		TF	InDegree	OutDegree
crp	1	42		crp	1	20
fnr	1	13		araC	1	0
ihf	0	9		chbR	2	0
fis	2	8		cytR	1	0
arcA	1	8		exuR	0	1
hns	3	7		feaR	1	0
fur	3	6		fucR	1	0
cpxR	0	4		galR	0	1
marA	5	3		galS	2	0
csgD	4	3		glcC	1	0
gadE	3	3		glpR	1	0
narL	2	3		gntR	0	1
ompR	2	3		gutM	2	1
soxS	1	3		idnR	2	0
gadX	7	2		malI	1	0
glnG	2	2		melR	1	0
rcsAB	2	2		nagC	1	1
lrp	1	2		prpR	1	0
rob	1	2		rbsR	1	0		OUT Degree distribution of Carbon and Development Modules
flhCD	9	1		rhaR	1	1
marR	5	1		rhaS	2	0
cspA	3	1		srlR	2	1
fhlA	2	1		uxuR	2	0
pdhR	2	1		zraR	1	0
gutM	2	1		Development module
srlR	2	1		TF	InDegree	OutDegree
fecR	3	1		arcA	1	2
argP	1	1		baeR	1	0
dgsA	1	1		bolA	2	0
dnaA	1	1		cpxR	0	2
metJ	1	1		crp	1	8
nac	1	1		csgD	4	3
cytR	1	1		cspA	3	1
nagC	1	1		cspB	0	1
rhaR	1	1		cspC	0	1
gadW	1	1		evgA	0	1
hdfR	1	1		fecI	2	1
oxyR	1	1		fecR	3	1
cysB	0	1		fis	2	2
fruR	0	1		flhCD	9	1
modE	0	1		fliA	2	0
phoB	0	1		fnr	1	3			Carbon Module			Developmental Module
phoP	0	1		fur	3	3
tdcR	0	1		gadE	2	2			Degree	Fraction		Degree	Fraction
ydeO	0	1		gadW	1	1			0	0.667		0	0.125
exuR	0	1		gadX	7	1			1	0.292		1	0.5
galR	0	1		hdfR	1	1			20	0.042		2	0.156
gntR	0	1		hns	3	6						3	0.156
cspB	0	1		ihf	0	3						6	0.031
cspC	0	1		lrhA	0	1						8	0.031
evgA	0	1		ompR	2	3
lrhA	0	1		oxyR	1	1
qseB	0	1		qseB	0	1
soxR	0	1		rcsAB	2	2		IN Degree distribution of Carbon and Development Modules
torR	0	1		soxR	0	1
caiF	4	0		soxS	1	1
tdcA	4	0		torR	0	1
hyfR	3	0		yoaD	1	0
malT	3	0
mtlR	3	0
xylR	3	0
yeiL	3	0
cadC	2	0
cbl	2	0
dcuR	2	0
hupA	2	0
lldR	2	0
nikR	2	0
yiaJ	2	0
chbR	2	0
galS	2	0
idnR	2	0
rhaS	2	0
uxuR	2	0
bolA	2	0
fecI	2	1
fliA	2	0
appY	1	0
asnC	1	0
betI	1	0							Carbon Module			Developmental Module
hipB	1	0
malI	1	0							Degree	Fraction		Degree	Fraction
metR	1	0							0	0.125		0	0.281
nhaR	1	0							1	0.583		1	0.281
purR	1	0							2	0.292		2	0.219
putA	1	0										3	0.125
rcnR	1	0										4	0.031
treR	1	0										7	0.031
araC	1	0										9	0.031
feaR	1	0
fucR	1	0
glcC	1	0
glpR	1	0
malI	1	0
melR	1	0
prpR	1	0
rbsR	1	0
zraR	1	0
baeR	1	0
yoaD	1	0

## Sheet: TRNInputOutput
TRN network (including target genes)
TF	InDegree	OutDegree	regulators regulating the TF	regulated genes
acrR	1	3	auto	acrR	acrR acrA acrB
ada	1	4	auto	ada	alkB aidB ada alkA
adiY	0	1			adiA
agaR	1	11	auto	agaR	agaD agaS agaA kbaZ agaB agaV kbaY agaI agaW agaC agaR
alaS	1	1	auto	alaS	alaS
allR	0	10			gcl ybbY hyi glxR allS ybbV glxK allB ybbW allA
allS	1	3		allR	ylbA allC allD
alpA	0	2			slp dctR
appY	1	10		hns	hyaE hyaD hyaA appB hyaF hyaC hyaB appC yccB appA
araC	2	9	auto	araC crp	araJ araD araC araG araE araB araA araF araH
arcA	1	153		fnr	sdhC yfiD hyaC nuoM nuoJ nuoB rutG treC hyaA sucA sucC moeA sdhA fumC fadA rplB prfA ubiC nuoG fadD rutC rpoS ubiA glcA cydC cyoB gatZ glpD cydA focA oppC glcF lldR hybO caiC rplW fumB oppF nuoL hyaD prmC caiA appC rpsJ gatY ndh caiT rplD rplV hybD ackA fnr gatC acnA rplP aceE betT acnB nuoF fadL rhaT hemA cyoE glcB sdhD rutA fadE glcD glcG aceF rutD gadA glcE hybF betB rutE gatA glpB ydeA Phanto…
argP	1	5		phoB	dnaN recF nrdB nrdA dnaA
argR	1	37	auto	argR	astD argH argG artJ artP argE gltD carA gltF artI rpsO astC hisM argD yhbC carB argR argI astA gltB argB hisP infB truB pnp nusA astE artQ hisQ rbfA metY argC astB argA argF artM hisJ
arsR	1	3	auto	arsR	arsB arsR arsC
ascG	1	3	auto	ascG	ascG ascF ascB
asnC	2	4	auto	asnC nac	asnC asnA mioC mnmG
atoC	0	4			atoE atoB atoA atoD
baeR	2	9	auto	cpxR baeR	ycaC spy baeR mdtC baeS acrD mdtB mdtD mdtA
betI	2	4	auto	betI arcA	betT betB betI betA
birA	0	5			bioF bioC bioB bioD bioA
bolA	2	2		ompR hns	dacC ampC
cadC	2	3	auto	fnr cadC	cadC cadB cadA
caiF	4	10		fnr crp narL hns	fixB fixX fixC caiA caiC caiE fixA caiB caiD caiT
cbl	2	9		glnG cysB	ssuC tauC tauB ssuD tauA ssuB ssuE ssuA tauD
cdaR	1	10	auto	cdaR	rnpB gudD garL gudX garK cdaR garR gudP garP garD
chbR	2	6	auto	crp chbR nagC	chbA chbG chbR chbB chbF chbC
cpxR	1	58	auto	cpxR	csgF ppiD aroG lpxA ung tsr rpoH cheW dsbA psd csgB motA mdtC csgE acrD mdtB mdtD rpoE ompF hlpA fabZ baeR csgC smpA ydeH ybaJ yidQ cpxR yqjA hha csgD motB rdoA csgG ppiA cpxA yqjB yjeP degP lpxD rseC dsbC yccA efeU_2 rseA mdtA yebE spy ftnB ycfS cpxP baeS bacA efeU_1 rseB cheA csgA ompC
crp	2	413	auto	crp fis	uxuA flhD psiE gabD cstA yfiD nanT araC yiaN csgE chbB prpB yiaO fecD aldB treC lsrD glpR sucC aspA actP sdhA manX ebgA rhaD mhpA yiaK rpoS galT nusA galP nagA hyfD glpD nagE idnD focA mtlA fixX deoA paaG ptsH pgk oxyR caiC rbsA entA dcuR ompA fucI paaA modB lsrB malF gatY gntK caiT idnR galS ompF tdcF entH cdd yhfA hyfC ulaE acnB araG pdhR fadL rhaT paaB fucR cyoE truB glpQ hupA bglG sdhD tnaC n…
csgD	5	9	auto	cpxR rstA rcsA csgD crp ompR	pepD csgF csgC adrA csgD csgB csgG csgE csgA
csiR	0	5			ygaF gabT csiD gabP gabD
cspA	3	2			gyrA hns
cspA	3	2
cspB	0	1
cspC	0	1
cueR	0	7			moaC moaE moaB moaD moaA copA cueO
cusR	1	6	auto	cusR	cusR cusB cusA cusF cusS cusC
cynR	1	4	auto	cynR	cynT cynX cynR cynS
cysB	1	24	auto	cysB	hslJ cysH ssuC cysN tauC cysP cysD cysW tauD cbl cysM cysB cysK tauB ssuD cysA cysJ tauA cysC cysU ssuB cysI ssuE ssuA
cytR	2	12	auto	crp cytR	deoB nupG cdd rpoH deoA nupC deoD deoC udp tsx cytR ppiA
dcuR	3	7		fnr crp narL	fumB frdC frdA dcuB dctA frdB frdD
deoR	0	6			deoD deoB deoC tsx nupG deoA
dgsA	2	9	auto	crp dgsA	ptsI manZ ptsG dgsA crr ptsH manY manX malT
dhaR	1	4	auto	dhaR	dhaM dhaL dhaR dhaK
dicA	0	5			insD ydfD ydfE intQ dicB
dnaA	2	10	auto	argP dnaA	aldA recF polA rpoH dnaA dnaN guaA nrdA nrdB guaB
dsdC	1	3	auto	dsdC	dsdC dsdA dsdX
ebgR	0	2			ebgC ebgA
envY	0	7			ompF moaC moaE moaB moaD moaA ompC
evgA	1	8	auto	evgA	mdtE evgA gadE emrK evgS mdtF emrY acrD
exuR	1	8	auto	exuR	uxuA uxaC exuT uxuB uxuR uxaA exuR uxaB
fabR	0	2			fabA fabB
fadR	0	11			fadJ fabA uspA fadD fabB fadI iclR fadE fadB fadL fadA
feaR	2	1		crp	feaB
fecI	3	7
fecR	2	3
fhlA	3	30	auto	fhlA ihfA fnr	hyfI hypD hycA hyfH hydN fdhF hyfF hycH hypF hyfR hycB focB hycE fhlA hyfD hycF hyfE hycD hyfC hypB hycG hypE hyfB hycC hycI hypC hyfA hypA hyfJ hyfG
fis	3	168	auto	ihfA crp fis	pheV valU rrlC apaG rrfB tufB nuoM nuoJ nrfF nrfB queA leuP nuoB nrfA aldB glnQ actP adhE rrfD nuoG lysT proM nusA ileT aspV glnW argW lysV guaB rrsD mtlA deoA topA alaT tyrT nirB nrfE glnG thrW fumB nuoL metT rrfE proL leuW ndh valY rpsO leuV thrU acnB pdxA yhbC nuoF ileV infB truB rrsH rrfG pnp bglG hupA hns metU rrlA nrdA rrlG xylG rnpB mtlD alaV thrV proP marB rrsA mazG gltU serT chpA gltW ni…
flhCD	9	80		fur crp lrhA hdfR hns ihfA qseB rcsA ompR	napC fliG nrfG fliJ napF fliM fliZ ccmE hypF fliA nrfF ccmD yhjH nrfB nrfA fliK gltL napD napA recC fliF flhE ccmB flgM gltJ flgE flgB fliD sroC fliT ccmH fliQ ppdB nrfC mglB ccmA flgD flgC nrfE flgN mdh fliR fliP glpA nrfD hydN ccmC ygbK fliI flhB fliH fliS ycgR gltK napG ccmG flgJ fliE gltI mglA ppdA napB ygdB napH yecR glpC mglC flgF flgA flhA flgG ccmF fliY fliO ppdC flgI fliL fliN glpB flgH
fliA	3	55
fnr	2	271	auto	fnr arcA	norV yqjI yfiD nikR emrY ccmD nrfB narX fdnH nuoB nrfA pstA sucC aspA ssuE sdhA pitA prfA nuoG ubiA trmD cydC dmsA hyfD dppA hmp dmsC cydA focA fixX hypC narH caiC rplW dcuR ccmA yhjA nrfE frdC moaA dppB caiT rplD ybdZ tdcF hyfC pdhR narI tar cyoE ssuC glpQ sdhD ccmF scpA uraA gadA rnpB nrdD garR uxaC Phantom Gene rpsS moaC nuoC garP arcA ychO nikC tdcC entF napD pstB scpC bcsB gapC_1 ynfH ynfE h…
fruR	0	36			nirC gapA fruK mtlR edd hypF icd aceK eno acnA acnB eda adhE glk pfkA aceB cysG aceA fruA pck ptsI nirD fbaA mtlD cydA pps epd crr mtlA ptsH fruB pgk nirB yahA pykF cydB
fucR	2	7	auto	fucR crp	fucR fucA fucO fucU fucP fucI fucK
fur	4	82	auto	fur oxyR crp soxS	Phantom Gene sdhC flhD ygaC fepC entE nohA sodA entD sufD fur fecD sufS entF sucB sucA fhuA sufA sucC mntH sdhA fiu nrdE fecE yodA fepG fepB fhuF cyoB fecI fepD hmp sufC nrdH ryhB fes entA ydfN flhC fumB fepE sodB feoB sufE fecB sucD entC fhuE ompF feoA ybdZ entH metH cyoC exbD fecA entB fepA metJ tonB cyoE rcnR tfaQ cyoD fhuD sdhD nrdF fecR nrdI exbB rcnA sdhB sufB fecC purR cyoA yhhY cirA fhuC …
gadE	4	31	auto	gadW evgA ydeO gadE crp gadX	cyoE fliC lrp lpxA gadE cyoD hdeD gadB lpxD cadA gadW gnd gltD cyoB rcsA gltF yhiD gadA mdtE gadC cadB purA hlpA fabZ cyoA cyoC gadX mdtF hdeB hdeA gltB
gadW	4	8	auto	gadW fnr gadE hns	mdtE gadC gadE gadB gadX gadW mdtF gadA
gadX	8	21	auto	fnr gadE crp hns gadX gadW torR arcA	gadE rpoS hdeD gadB hns cadA yhiD gadA gadC mdtE cadB glnK ybaT gadX mdtF hdeB ybaS amtB hdeA lon asnB
galR	1	10	auto	galR	galS galR mglC galT galE mglA mglB galK galP galM
galS	3	9	auto	galS galR crp	galS mglC galT galE mglA galK galP mglB galM
gatR_2	0	6			gatZ gatD gatC gatA gatY gatB
gcvA	1	5	auto	gcvA	gcvH gcvB gcvT gcvP gcvA
glcC	2	7	auto	crp glcC	glcF glcB glcA glcG glcD glcE glcC
glnG	3	44	auto	glnG crp fis	glnG astD potG glnP argT yhdX ygjG potI cbl glnA rutG yeaH astC ddpX ddpC hisM glnQ glnL amtB yhdW ddpB astA yhdY hisP ddpD rutC glnH astE rutA yhdZ ddpF hisQ potH rutB rutD nac astB glnK rutF potF rutE yeaG ddpA hisJ
glpR	1	9		crp	glpX glpF glpK glpQ glpD glpC glpA glpT glpB
gntR	0	12			idnR idnO gntY idnD edd gntT idnK gntU gntX idnT eda gntK
gutM	4	7	auto	srlR gutM crp hns	srlE srlR srlA gutM srlD gutQ srlB
hcaR	1	6	auto	hcaR	hcaF hcaR hcaC hcaD hcaE hcaB
hdfR	1	3			flhD flhC
hipB	2	2	auto	ihfA hipB	hipB hipA
hns	4	141	auto	hns gadX fis cspA	fimE nhaR flhD rrlC gabD rrfB gspM nhaA fliA srlE gspF fimD srlB cysU ygaF hisM fimI rrfD galT yciE fimB cydA rrsD nirB gspI srlA fliC gspH gspC cysP fimH gspA cysM ybdZ chiA hchA proX ileV csiE smtA rrsH yciF rrfG hdeD bglG hns gspK caiF lacY rrlG gadA rnpB alaV thrV gltU garR hdeB bolA gabT appY relA chpA csiD galM gltW nirC ilvI fliZ ilvH rrlB garP proV lacZ osmC srlD entF rrlH cysA chpR hdeA …
hupA	2	9		crp fis	seqA pgm tyrP galT galE mtr galK galM micF
hyfR	4	12	auto	fhlA fnr crp hyfR	hyfI hyfD hyfE hyfC hyfH hyfB hyfF hyfR hyfA hyfJ focB hyfG
iclR	2	4	auto	iclR fadR	aceK aceA iclR aceB
idnR	3	7	auto	idnR gntR crp	idnR idnK idnO gntU idnD idnT gntK
ihf	1	218	auto	ihfA	paaI hycA norV flhD sgbE yjbG mtr paaJ nuoM ilvM yiaN hipA nuoJ nrfF nrfB yiaO sufD nuoB nrfA yjbE sufS fimD sucA pstA glnQ sucC fimI actP ssuE pstC dppC ssuA paaE prfA ubiC pspD nuoG yiaK ubiA ulaG rtcB glcA sgbU dmsA uspA fimB dppA dmsC focA envZ paaG phoU glcF hycC hypC nirB narH caiC cysI ompC nrfE cysH ulaC folA hypD nuoL paaA prmC dppB sufE caiA yeiL glpT carA fimH ilvE gltF ndh ilvG_2 hycE…
ilvY	1	2	auto	ilvY	ilvC ilvY
iscR	1	26	auto	iscR	napC napH hyaE hyaD napF sufE hyaC hyaF iscS erpA sufB sufD iscA napG gntY sufS sufC hyaA napA napD iscU ydiU sufA hyaB napB iscR
kdgR	0	1			eda
kdpE	0	4			kdpF kdpB kdpA kdpC
lacI	0	3			lacZ lacY lacA
leuO	0	5			leuB leuA leuD leuL leuC
lexA	1	44	auto	lexA	symE rpsU ftsW tisA ftsA umuC recX murC mraY lpxC dinG murG tisB murE polB uvrA murD uvrD lexA umuD murF rpoD recA ftsL ruvA phr sulA ftsZ dinF insK dnaG ftsK ydjM ddlB dinQ ruvB ftsI uvrY uvrB molR_1 ssb uvrC recN ftsQ
lldR	3	3	auto	lldR pdhR arcA	lldR lldP lldD
lrhA	1	4	auto	lrhA	fimE flhD lrhA flhC
lrp	2	91	auto	lrp gadE	ilvL fimE ilvI lrp sdaA rrlC gabD rrfB rrlB ilvH ilvM livG osmC livK dadA tdh rrlH fimD livJ ygaF fimI rrfD gcvT ilvG_1 rrsE livH fimA ileT stpA rrsD gcvP oppB alaU kbl oppC livF alaT rrlD rrfC ompC ilvD rrlE oppF rrfE rrsC yeiL gltD fimH gltF ilvE ilvG_2 oppA gltT ompF serC serA ileU fimG rrfA aidB livM ileV ilvA malT rrsG gltB rrsB rrsH rrfG gabP fimC lysU rrlA micF oppD rrlG rrfF alaV thrV fim…
lsrR	0	6			lsrF lsrC lsrD lsrA lsrG lsrB
lysR	1	2	auto	lysR	lysA lysR
malI	2	3	auto	malI crp	malX malI malY
malT	3	10		lrp crp dgsA	malQ malG malE malZ lamB malS malK malP malF malM
marA	6	24	auto	marA crp soxS marR rob fis	marA slp nfo acrA zwf rob nfsB inaA micF marR yhiD sodA pqiA dctR purA marB pqiB putA acrB poxB hdeB hdeA fumC fpr
marR	6	3	auto	marA crp soxS marR rob fis	marA marB marR
melR	2	3	auto	melR crp	melA melR melB
metJ	1	13		fur	metN metK metB metL metF metQ metE metC ahpC metI metR metA ahpF
metR	2	6	auto	metR metJ	hmp metR metH metE metA glyA
mhpR	0	6			mhpF mhpD mhpA mhpE mhpB mhpC
mngR	1	3	auto	mngR	mngA mngR mngB
mntR	0	1			mntH
modE	0	46			napC hycA oppF modB moaA napF deoD moaC ccmC ccmE hycB ccmD oppA narX hycE deoB napG hycD moaB ccmG hycG napD napA modC napB napH modA ccmF dmsB hycH narL ccmB oppD dmsA moaD hycF dmsC moaE oppB ccmH deoA oppC hycC hycI deoC ccmA
mprA	1	3	auto	mprA	mprA emrA emrB
mtlR	4	3	auto	crp fruR mtlR fis	mtlD mtlR mtlA
nac	2	15	auto	glnG nac	codB serA gabP gabD mioC codA nupC gdhA gltD asnC gabT gltF nac mnmG gltB
nadR	0	2			nadB pncB
nagC	2	19	auto	crp nagC	glmU glmS nagC chbC manY chbG nagA chbB chbR yjhT nagB fimB manZ nagD nanC nagE chbA manX chbF
nanR	0	8			yhcH nanE fimB nanC nanT nanA nanK yjhT
narL	2	101		fnr modE	nirC napC hybC fdnG nrfG norV napF fdhF nuoI nikR hyaF hyaC nuoC ccmE nuoM nuoJ nrfF dcuS ccmD nrfB fdnH nuoB nrfA nikC nuoH torA hyaA napD napA nikB moeA hybA aspA torD adhE yeaR ubiC nuoG ubiA cydC ccmB nuoN moeB dmsA frdB nuoA nikD dmsC focA nikA ccmH frdD hybO nrfC nirB nikE narH dcuB cydD dcuR pflB ccmA nrfE fumB yoaG frdC nuoL hyaD hyaE nuoK nrfD hcr ccmC frdA hybE norW hybD hybG napG narJ …
narP	0	43			nrfE nirC napC fdnG yoaG nrfG hyaE hyaD norV nrfD napF hcr fdhF hyaF hyaC ccmC ccmE nrfF ccmD nrfB norW fdnH nrfA napG ccmG hyaA napD napA napB yeaR napH cysG ccmF ytfE hcp ccmB nirD ccmH hyaB nrfC nirB fdnI ccmA
nhaR	2	7	auto	nhaR hns	pgaA nhaA pgaB nhaR pgaD pgaC osmC
nikR	3	6	auto	nikR fnr narL	nikR nikB nikC nikE nikA nikD
norR	1	3	auto	norR	norV norW norR
nrdR	0	8			nrdF nrdI nrdD nrdH nrdB nrdA nrdG nrdE
nsrR	0	16			nrfE yeaR yoaG nrfG nrfD hcr ytfE hcp nrfF tehA nrfB hmp nrfA ygbA tehB nrfC
ompR	2	16		ihfA crp	csgF omrA flhD omrB micF csgE sra ompF nmpC bolA csgD csgG tppB fadL flhC ompC
oxyR	2	19	auto	oxyR crp	gor sufE dps flu katG sufB hemH fur sufD ahpC sufC sufS grxA trxC oxyR sufA uof yhjA ahpF
paaX	0	12			paaI paaC paaH paaA paaG paaF paaD paaJ paaK maoC paaB paaE
pdhR	3	13	auto	fnr crp pdhR	fecE fecD lpd aceE yfiD fecB lldR lldD lldP fecA pdhR aceF fecC
pepA	0	2			carB carA
phoB	1	37	auto	phoB	phnI pstS phoH phoA psiE pitB asr phnE psiF phnJ phnP phnK phnN pstA pstC pstB phnC eda phnL phoR yibD ugpQ phnH phnD ugpE ugpB phoB argP amn phnG ugpC phnM phoE phnF phoU ugpA phnO
phoP	1	31	auto	phoP	purD metB slyB rstA metL acrA pagP malS rutC rstB rutA phoQ borD nagA rutB rutD ybjG yrbL rutG mgrB purH rutF acrB phoP argD rutE mgtA hemL fadL dcuD treR
prpR	2	5	auto	crp prpR	prpE prpC prpD prpR prpB
pspF	1	7	auto	pspF	pspG pspD pspC pspE pspA pspF pspB
purR	2	31	auto	fur purR	cvpA purN purD gcvT codB purB purE purK codA pyrD purM hflD prs purC carA guaB glnB ubiX purF purR purA pyrC purH gcvP speB gcvH carB guaA purL glyA speA
putA	2	1	auto	marA putA	putA
qseB	1	4	auto	qseB	qseB flhD qseC flhC
rbsR	2	6	auto	rbsR crp	rbsR rbsB rbsD rbsK rbsA rbsC
rcnR	1	1		fur	rcnA
rcsAB	3	22	auto	rcsA gadE hns	csgF ftsZ ftsA flhD yjbG rcsA wcaB wza csgE sra osmC osmB yjbE bdm wcaA yjbH wzc csgD csgG yjbF wzb flhC
rhaR	2	2	auto	crp rhaR	rhaS rhaR
rhaS	2	4		crp rhaR	rhaB rhaT rhaA rhaD
rob	1	14		marA	marA nfo acrA zwf marB ybiS acrB yfhD aslB inaA micF fumC marR sodA
rpiR	1	6	auto	rpiR	alsB rpiR alsE alsC rpiB alsA
rstA	1	10		phoP	ompF csgF narJ asr narG csgD narH csgG csgE narI
rtcR	0	2			rtcB rtcA
sdiA	0	3			ftsZ ftsA ftsQ
sgrR	1	8	auto	sgrR	yfdZ thiQ sgrR sgrS sroA thiP tbpA setA
slyA	0	1			hlyE
soxR	1	3	auto	soxR	soxR soxS fumC
soxS	2	26	auto	soxR soxS	marA yodA nfo acrA zwf ybjC fldB rimK nfsA inaA micF marR sodA fur pqiA ybjN marB pqiB soxS ribA acrB fldA poxB uof fumC fpr
srlR	3	7	auto	srlR gutM crp hns	srlE srlR srlA gutM srlD gutQ srlB
tdcA	5	7	auto	tdcA ihfA fnr crp tdcR	tdcA tdcD tdcF tdcC tdcG tdcE tdcB
tdcR	0	7			tdcA tdcD tdcF tdcC tdcG tdcE tdcB
torR	1	12	auto	torR	tnaB torC tnaA torA gadX hdeB torR hdeA tnaC yhiD torD gadA
treR	1	2		phoP	treC treB
trpR	1	12	auto	trpR	aroM trpC trpL trpR yaiA aroH trpD mtr trpE aroL trpA trpB
tyrR	1	12	auto	tyrR	aroM tyrP folA aroG aroF tyrA aroP yaiA tyrB mtr aroL tyrR
uhpA	0	1			uhpT
uidR	1	4	auto	uidR	uidB uidR uidC uidA
ulaR	0	7			ulaE ulaC ulaB ulaD ulaF ulaA ulaG
uxuR	3	7	auto	crp exuR uxuR	uxuA uidB uxuB uidC uidA gntP uxuR
xapR	0	2			xapB xapA
xylR	4	6	auto	xylR crp fis arcA	xylG xylB xylA xylR xylF xylH
ydeO	0	3			mdtF mdtE gadE
yeiL	4	1	auto	yeiL ihfA fnr lrp	yeiL
yiaJ	2	9		ihfA crp	yiaO sgbH yiaK sgbE yiaL lyx yiaM sgbU yiaN
yoaD	1	1
zntR	0	1			zntA
zraR	2	3	auto	zraR crp	zraR zraP zraS
zur	0	3			znuA znuC znuB
Carbon module
TF	InDegree	OutDegree	regulators regulating the TF	regulated genes
crp	2	413	auto	crp fis	uxuA flhD psiE gabD cstA yfiD nanT araC yiaN csgE chbB prpB yiaO fecD aldB treC lsrD glpR sucC aspA actP sdhA manX ebgA rhaD mhpA yiaK rpoS galT nusA galP nagA hyfD glpD nagE idnD focA mtlA fixX deoA paaG ptsH pgk oxyR caiC rbsA entA dcuR ompA fucI paaA modB lsrB malF gatY gntK caiT idnR galS ompF tdcF entH cdd yhfA hyfC ulaE acnB araG pdhR fadL rhaT paaB fucR cyoE truB glpQ hupA bglG sdhD tnaC n…
araC	2	9	auto	araC crp	araJ araD araC araG araE araB araA araF araH
chbR	2	6	auto	crp chbR nagC	chbA chbG chbR chbB chbF chbC
cytR	2	12	auto	crp cytR	deoB nupG cdd rpoH deoA nupC deoD deoC udp tsx cytR ppiA
exuR	1	8	auto	exuR	uxuA uxaC exuT uxuB uxuR uxaA exuR uxaB
feaR	1	1		crp	feaB
fucR	2	7	auto	fucR crp	fucR fucA fucO fucU fucP fucI fucK
galR	0	10	auto	galR	galS galR mglC galT galE mglA mglB galK galP galM
galS	3	9	auto	galS galR crp	galS mglC galT galE mglA galK galP mglB galM
glcC	2	7	auto	crp glcC	glcF glcB glcA glcG glcD glcE glcC
glpR	1	9		crp	glpX glpF glpK glpQ glpD glpC glpA glpT glpB
gntR	0	12			idnR idnO gntY idnD edd gntT idnK gntU gntX idnT eda gntK
gutM	3	7	auto	srlR gutM crp hns	srlE srlR srlA gutM srlD gutQ srlB
idnR	3	7	auto	idnR gntR crp	idnR idnK idnO gntU idnD idnT gntK
malI	2	3	auto	malI crp	malX malI malY
melR	2	3	auto	melR crp	melA melR melB
nagC	2	19	auto	crp nagC	glmU glmS nagC chbC manY chbG nagA chbB chbR yjhT nagB fimB manZ nagD nanC nagE chbA manX chbF
prpR	2	5	auto	crp prpR	prpE prpC prpD prpR prpB
rbsR	2	6	auto	rbsR crp	rbsR rbsB rbsD rbsK rbsA rbsC
rhaR	2	2	auto	crp rhaR	rhaS rhaR
rhaS	2	4		crp rhaR	rhaB rhaT rhaA rhaD
srlR	3	7	auto	srlR gutM crp hns	srlE srlR srlA gutM srlD gutQ srlB
uxuR	3	7	auto	crp exuR uxuR	uxuA uidB uxuB uidC uidA gntP uxuR
zraR	2	3	auto	zraR crp	zraR zraP zraS
Development module
TF	InDegree	OutDegree	regulators regulating the TF
arcA	1	153		fnr	sdhC yfiD hyaC nuoM nuoJ nuoB rutG treC hyaA sucA sucC moeA sdhA fumC fadA rplB prfA ubiC nuoG fadD rutC rpoS ubiA glcA cydC cyoB gatZ glpD cydA focA oppC glcF lldR hybO caiC rplW fumB oppF nuoL hyaD prmC caiA appC rpsJ gatY ndh caiT rplD rplV hybD ackA fnr gatC acnA rplP aceE betT acnB nuoF fadL rhaT hemA cyoE glcB sdhD rutA fadE glcD glcG aceF rutD gadA glcE hybF betB rutE gatA glpB ydeA Phanto…
baeR	2	9	auto	cpxR baeR	ycaC spy baeR mdtC baeS acrD mdtB mdtD mdtA
bolA	2	2		ompR hns	dacC ampC
cpxR	1	58	auto	cpxR	csgF ppiD aroG lpxA ung tsr rpoH cheW dsbA psd csgB motA mdtC csgE acrD mdtB mdtD rpoE ompF hlpA fabZ baeR csgC smpA ydeH ybaJ yidQ cpxR yqjA hha csgD motB rdoA csgG ppiA cpxA yqjB yjeP degP lpxD rseC dsbC yccA efeU_2 rseA mdtA yebE spy ftnB ycfS cpxP baeS bacA efeU_1 rseB cheA csgA ompC
crp	2	413	auto	crp fis	uxuA flhD psiE gabD cstA yfiD nanT araC yiaN csgE chbB prpB yiaO fecD aldB treC lsrD glpR sucC aspA actP sdhA manX ebgA rhaD mhpA yiaK rpoS galT nusA galP nagA hyfD glpD nagE idnD focA mtlA fixX deoA paaG ptsH pgk oxyR caiC rbsA entA dcuR ompA fucI paaA modB lsrB malF gatY gntK caiT idnR galS ompF tdcF entH cdd yhfA hyfC ulaE acnB araG pdhR fadL rhaT paaB fucR cyoE truB glpQ hupA bglG sdhD tnaC n…
csgD	5	9	auto	cpxR rstA rcsA csgD crp ompR	pepD csgF csgC adrA csgD csgB csgG csgE csgA
cspA	3	2			gyrA hns
cspB	0	1
cspC	0	1
evgA	1	8	auto	evgA	mdtE evgA gadE emrK evgS mdtF emrY acrD
fecI	3	7
fecR	2	3
fis	3	168	auto	ihfA crp fis	pheV valU rrlC apaG rrfB tufB nuoM nuoJ nrfF nrfB queA leuP nuoB nrfA aldB glnQ actP adhE rrfD nuoG lysT proM nusA ileT aspV glnW argW lysV guaB rrsD mtlA deoA topA alaT tyrT nirB nrfE glnG thrW fumB nuoL metT rrfE proL leuW ndh valY rpsO leuV thrU acnB pdxA yhbC nuoF ileV infB truB rrsH rrfG pnp bglG hupA hns metU rrlA nrdA rrlG xylG rnpB mtlD alaV thrV proP marB rrsA mazG gltU serT chpA gltW ni…
flhCD	9	80		fur crp lrhA hdfR hns ihfA qseB rcsA ompR	napC fliG nrfG fliJ napF fliM fliZ ccmE hypF fliA nrfF ccmD yhjH nrfB nrfA fliK gltL napD napA recC fliF flhE ccmB flgM gltJ flgE flgB fliD sroC fliT ccmH fliQ ppdB nrfC mglB ccmA flgD flgC nrfE flgN mdh fliR fliP glpA nrfD hydN ccmC ygbK fliI flhB fliH fliS ycgR gltK napG ccmG flgJ fliE gltI mglA ppdA napB ygdB napH yecR glpC mglC flgF flgA flhA flgG ccmF fliY fliO ppdC flgI fliL fliN glpB flgH
fliA	3	55
fnr	2	271	auto	fnr arcA	norV yqjI yfiD nikR emrY ccmD nrfB narX fdnH nuoB nrfA pstA sucC aspA ssuE sdhA pitA prfA nuoG ubiA trmD cydC dmsA hyfD dppA hmp dmsC cydA focA fixX hypC narH caiC rplW dcuR ccmA yhjA nrfE frdC moaA dppB caiT rplD ybdZ tdcF hyfC pdhR narI tar cyoE ssuC glpQ sdhD ccmF scpA uraA gadA rnpB nrdD garR uxaC Phantom Gene rpsS moaC nuoC garP arcA ychO nikC tdcC entF napD pstB scpC bcsB gapC_1 ynfH ynfE h…
fur	4	82	auto	fur oxyR crp soxS	Phantom Gene sdhC flhD ygaC fepC entE nohA sodA entD sufD fur fecD sufS entF sucB sucA fhuA sufA sucC mntH sdhA fiu nrdE fecE yodA fepG fepB fhuF cyoB fecI fepD hmp sufC nrdH ryhB fes entA ydfN flhC fumB fepE sodB feoB sufE fecB sucD entC fhuE ompF feoA ybdZ entH metH cyoC exbD fecA entB fepA metJ tonB cyoE rcnR tfaQ cyoD fhuD sdhD nrdF fecR nrdI exbB rcnA sdhB sufB fecC purR cyoA yhhY cirA fhuC …
gadE	4	31	auto	gadW evgA ydeO gadE crp gadX	cyoE fliC lrp lpxA gadE cyoD hdeD gadB lpxD cadA gadW gnd gltD cyoB rcsA gltF yhiD gadA mdtE gadC cadB purA hlpA fabZ cyoA cyoC gadX mdtF hdeB hdeA gltB
gadW	1	8	auto	gadW fnr gadE hns	mdtE gadC gadE gadB gadX gadW mdtF gadA
gadX	8	21	auto	fnr gadE crp hns gadX gadW torR arcA	gadE rpoS hdeD gadB hns cadA yhiD gadA gadC mdtE cadB glnK ybaT gadX mdtF hdeB ybaS amtB hdeA lon asnB
hdfR	1	3			flhD flhC
hns	4	141	auto	hns gadX fis cspA	fimE nhaR flhD rrlC gabD rrfB gspM nhaA fliA srlE gspF fimD srlB cysU ygaF hisM fimI rrfD galT yciE fimB cydA rrsD nirB gspI srlA fliC gspH gspC cysP fimH gspA cysM ybdZ chiA hchA proX ileV csiE smtA rrsH yciF rrfG hdeD bglG hns gspK caiF lacY rrlG gadA rnpB alaV thrV gltU garR hdeB bolA gabT appY relA chpA csiD galM gltW nirC ilvI fliZ ilvH rrlB garP proV lacZ osmC srlD entF rrlH cysA chpR hdeA …
ihf	1	218	auto	ihfA	paaI hycA norV flhD sgbE yjbG mtr paaJ nuoM ilvM yiaN hipA nuoJ nrfF nrfB yiaO sufD nuoB nrfA yjbE sufS fimD sucA pstA glnQ sucC fimI actP ssuE pstC dppC ssuA paaE prfA ubiC pspD nuoG yiaK ubiA ulaG rtcB glcA sgbU dmsA uspA fimB dppA dmsC focA envZ paaG phoU glcF hycC hypC nirB narH caiC cysI ompC nrfE cysH ulaC folA hypD nuoL paaA prmC dppB sufE caiA yeiL glpT carA fimH ilvE gltF ndh ilvG_2 hycE…
lrhA	1	4	auto	lrhA	fimE flhD lrhA flhC
ompR	2	16		ihfA crp	csgF omrA flhD omrB micF csgE sra ompF nmpC bolA csgD csgG tppB fadL flhC ompC
oxyR	2	19	auto	oxyR crp	gor sufE dps flu katG sufB hemH fur sufD ahpC sufC sufS grxA trxC oxyR sufA uof yhjA ahpF
qseB	1	4	auto	qseB	qseB flhD qseC flhC
rcsAB	3	22	auto	rcsAB gadE hns	csgF ftsZ ftsA flhD yjbG rcsAB wcaB wza csgE sra osmC osmB yjbE bdm wcaA yjbH wzc csgD csgG yjbF wzb flhC
soxR	1	3	auto	soxR	soxR soxS fumC
soxS	2	26	auto	soxR soxS	marA yodA nfo acrA zwf ybjC fldB rimK nfsA inaA micF marR sodA fur pqiA ybjN marB pqiB soxS ribA acrB fldA poxB uof fumC fpr
torR	1	12	auto	torR	tnaB torC tnaA torA gadX hdeB torR hdeA tnaC yhiD torD gadA
yoaD	1	1

## Sheet: TFsfunction
TF	Function
sigma factors
RpoS	stres generalized sigma
RpoE	sigma for maintaining the integrity of periplasmic and outer membrane components
RpoD	house-keeping sigma
RpoN	Nitrogen transcription sigma
RpoH	heat-shock sigma
FliA	flagellar sigma factor
FecI	sigma for ferric citrate transport system.
Global regulators
CRP	catabolic regulatory protein
IHF	nucleid-associated protein, stationary phase
ArcA	aerobic regulatory protein
Fnr	fumarate-nitrate regulatory protein (anaerobic)
Lrp	leucine-responsive regulatory protein
Hns	nucleid-associated protein, mid-log phase
FIS	nucleid-associated protein, exponential phase
use of alternative carbon sources
Rhas	regulate expression of the l-rhamnose catabolic regulon in response to l-rhamnose availability
RhaR	regulate expression of the l-rhamnose catabolic regulon in response to l-rhamnose availability
FeaR	2-phenylethylamine catabolism
GlpR	glycerol utilization
AraC	arabinose metabolism
AgaR	N-acetylgalactosamine metabolism
NagC	amino sugar biosynthesis and degradation
ChbR	utilization of cellobiose, chitobiose
CytR	regulation of cytidine metabolism
RbsR	D-ribose metabolism
GlcC	activated by growth on glycolate
FucR	L-fucose pathway
MelR	melibiose operon
PrpR	propionate catabolic pathways
GalS	galactose regulon
GalR	galactose regulon
ExuR	Regulation of hexuronate system
UxuR	Regulation of hexuronate system
ZraR	Zinc, lead efflux pumps?
SrlR	mediate metabolism of glucitol (i.e., sorbitol)
GutM	mediate metabolism of glucitol (i.e., sorbitol)
IdnR	L-idonate catabolism
GntR	gluconate catabolism
MalI	regulation of the maltose system
XylR	D-xylose operons
YiaJ	unknown carbohydrate which generates the intermediate L-xylulose
Respiration module
LldR	L-lactate metabolism
PdhR	pyruvate dehydrogenase complex regulator
DcuR	C4-dicarboxylates
NikR	Nickel-specific response
CaiF	carnitine metabolism
NarL	nitrate-responsive regulator
ModE	molybdate-dependent transcriptional regulator
FhlA	formate hydrogen lyase regulation
HyfR	induced under fermentative conditions by formate at a low pH
TdcA	transport and metabolism of threonine and serine during anaerobic growth
TdcR	transport and metabolism of threonine and serine during anaerobic growth
response to toxic products from endogenous respiration
EvgA	regulation of drug efflux genes
GadW	glutamate-dependent acid resistance
GadX	glutamate-dependent acid resistance
GadY	glutamate-dependent acid resistance
YdeO	glutamate-dependent acid resistance
TorR	respiratory system upon trimethylamine N-oxide electron-acceptor
BetI	choline and osmotic stress
CadC	operon as a function of pH and lysine
amino acid regulation
MetJ	methionine metabolism
MetR	methionine metabolism
PurR	Purine and pyrimidine
TyrR	aromatic amino acid biosynthesis and transport
ArgR	arginine biosynthesis
IlvY	isoleucine-valine biosynthetic pathway
LysR	regulation of leucine, alanine metabolism
TrpR	Tryptophan operon regulation
CynR	use of cyanate as a sole nitrogen source
DsdC	D-serine deaminase synthesis
GcvA	glycine cleavage operon
Chemotaxis and motility regulation
OmpR	porins regulation for envelope stress response
FlhCD	master regulator for flagellar and motility systems
LrhA	regulator of flagella, motility and chemotaxis
QseB	Autoinducer 2 controls motility
RcsAB	Acetyl phosphate-sensitive regulation
BolA	cell morphology
HdfR	regulator for the flagellar master operon
Biofilm regulation
CpxR	envelope stress response
BaeR	Indole induces the expression of multidrug exporter
CsgD	Master regulator for biofilm formation-gene regulation
YoaD	regulation of production of curli fibers for biofilm
Cold-shock response
CspA	Control and regulation of the cellular responses to cold shock
CspB	Control and regulation of the cellular responses to cold shock
CspC	Control and regulation of the cellular responses to cold shock
response to external insulst
OxyR	antioxidant response
SoxS	oxidative stress response
SoxR	oxidative stress response
MarA	multidrug resistance regulator
MarR	multidrug resistance regulator
Rob	multidrug resistance regulator
PutA	oxidation of L-proline to glutamate
molecular nitrogen/sulfur-fixation
GlnG	glutamine/glutamate levels
Cbl	organic sulphur assimilation
Nac	nitrogen assimilation control
AsnC	asparagine synthetase A transcription
CysB	Sulfonate-sulfur metabolism
DNA replication and integrity
PhoB	phosphorus assimilation
IciA	inhibit the in vitro initiation of chromosomal DNA replication
DnaA	regulator of DNA replication
LexA	SOS regulation
Ada	adaptive response to alkylating agents
diverse activity
MtlR	mannitol repressor
FruR	catabolite repressor-activator protein
NhaR	cation-responsive protein
PhoP	ensing external magnesium availability
TreR	trehalose system
AlsR	D-allose metabolism
RscR	?
CusR	copper-responsive two-component system
IscR	activator in response to oxidative stress
MprA	reduces the synthesis of peptide microcins B17 and C7
PspF	phague shock regulator
MngR	regulation of the transport of the osmolyte 2-O-alpha-mannosyl-D-glycerate
AscG	criptic regulator for the transport of arbutin, salicin, and cellobiose
HipB	affects lethality due to inhibition of peptidoglycan or DNA synthesis
HU	nucleid-associated protein
DgsA	?
MalT	maltodextrin system
YeiL	might function as a post-exponential-phase nitrogen-starvation regulator?
fecR	ferric citrate transport system.
Fur	global regulator of iron uptake systems
RcnR	nickel, cobalt and iron homeostasis
AppY	induced by starvation for Pi and by entry into stationary phase

## Sheet: circuits
All the multi-elements regulatory circuits into the TRN (the informational flow run from left to the right)
cpxR	rpoE	rpoH	rpoD
hns	gadX
cspA	hns	gadX	rpoS	csgD
hns	gadX	rpoS	ihf	fis
cspA	hns	gadX	rpoS	ihf	fis	crp	csgD
gadX	rpoS	ihf	fis	crp
rpoS	ihf	fis	crp
fis	crp
rpoH	rpoD	cspA	hns	gadX	rpoS	ihf	fis	crp
rpoH	rpoD	cspA	hns	gadX	rpoS	ihf	fis	crp	cytR
cspA	hns	gadX	rpoS	ihf	fis	crp	ompR	csgD
gadX	rpoS	ihf	fis	crp	gadE
cspA	hns	gadX	rpoS	ihf	fis	crp	gadE	rcsAB	csgD
rpoH	rpoD	cspA	hns	gadX	rpoS	ihf
cspA	hns	gadX	rpoS	ihf	ompR	csgD
gadX	rpoS	gadE
cspA	hns	gadX	rpoS	gadE	rcsAB	csgD
cspA	hns	rcsAB	csgD
rpoH	rpoD	hns	gadX	rpoS	ihf	fis	crp
rpoH	rpoD	hns	gadX	rpoS	ihf	fis	crp	cytR
rpoH	rpoD	hns	gadX	rpoS	ihf
rpoH	rpoD	gadX	rpoS	ihf	fis	crp
rpoH	rpoD	gadX	rpoS	ihf	fis	crp	cytR
rpoH	rpoD	gadX	rpoS	ihf
rpoH	rpoD	rpoS	ihf	fis	crp
rpoH	rpoD	rpoS	ihf	fis	crp	cytR
rpoH	rpoD	rpoS	ihf
rpoH	rpoD	ihf	fis	crp
rpoH	rpoD	ihf	fis	crp	cytR
rpoH	rpoD	ihf
rpoH	rpoD	fis	hns	gadX	rpoS	ihf
rpoH	rpoD	fis	crp	csgD	cspA	hns	gadX	rpoS	ihf
rpoH	rpoD	fis	crp	gadX	rpoS	ihf
rpoH	rpoD	fis	crp	rpoS	ihf
rpoH	rpoD	fis	crp
rpoH	rpoD	fis	crp	cytR
rpoH	rpoD	fis	crp	ompR	csgD	cspA	hns	gadX	rpoS	ihf
rpoH	rpoD	fis	crp	gadE	gadX	rpoS	ihf
rpoH	rpoD	fis	crp	gadE	rcsAB	csgD	cspA	hns	gadX	rpoS	ihf
rpoH	rpoD	crp	csgD	cspA	hns	gadX	rpoS	ihf
poH	rpoD	crp	gadX	rpoS	ihf
rpoH	rpoD	crp	rpoS	ihf
rpoH	rpoD	crp	fis	hns	gadX	rpoS	ihf
rpoH	rpoD	crp
rpoH	rpoD	crp	cytR
rpoH	rpoD	crp	ompR	csgD	cspA	hns	gadX	rpoS	ihf
rpoH	rpoD	crp	gadE	gadX	rpoS	ihf
rpoH	rpoD	crp	gadE	rcsAB	csgD	cspA	hns	gadX	rpoS	ihf
rpoH	rpoD	rpoN
rpoH	rpoD	cytR
rpoH	rpoD	evgA	gadE	gadX	rpoS	ihf	fis	crp
rpoH	rpoD	evgA	gadE	gadX	rpoS	ihf	fis	crp	cytR
rpoH	rpoD	evgA	gadE	gadX	rpoS	ihf
rpoH	rpoD	evgA	gadE	rcsAB	csgD	cspA	hns	gadX	rpoS	ihf	fis	crp
rpoH	rpoD	evgA	gadE	rcsAB	csgD	cspA	hns	gadX	rpoS	ihf	fis	crp	cytR
rpoH	rpoD	evgA	gadE	rcsAB	csgD	cspA	hns	gadX	rpoS	ihf
rpoH	rpoD	phoB	argP	dnaA
rpoH	rpoD	fnr	gadX	rpoS	ihf	fis	crp
rpoH	rpoD	fnr	gadX	rpoS	ihf	fis	crp	cytR
rpoH	rpoD	fnr	gadX	rpoS	ihf
rpoH	rpoD	fnr	arcA	gadX	rpoS	ihf	fis	crp
rpoH	rpoD	fnr	arcA	gadX	rpoS	ihf	fis	crp	cytR
rpoH	rpoD	fnr	arcA	gadX	rpoS	ihf
rpoH	rpoD	fnr	arcA	rpoS	ihf	fis	crp
rpoH	rpoD	fnr	arcA	rpoS	ihf	fis	crp	cytR
rpoH	rpoD	fnr	arcA	rpoS	ihf
fnr	arcA
rpoH	rpoD	fnr	gadW	gadX	rpoS	ihf	fis	crp
rpoH	rpoD	fnr	gadW	gadX	rpoS	ihf	fis	crp	cytR
rpoH	rpoD	fnr	gadW	gadX	rpoS	ihf
rpoH	rpoD	arcA	gadX	rpoS	ihf	fis	crp
rpoH	rpoD	arcA	gadX	rpoS	ihf	fis	crp	cytR
rpoH	rpoD	arcA	gadX	rpoS	ihf
rpoH	rpoD	arcA	rpoS	ihf	fis	crp
rpoH	rpoD	arcA	rpoS	ihf	fis	crp	cytR
rpoH	rpoD	arcA	rpoS	ihf
rpoH	rpoD	arcA	fnr	gadX	rpoS	ihf	fis	crp
rpoH	rpoD	arcA	fnr	gadX	rpoS	ihf	fis	crp	cytR
rpoH	rpoD	arcA	fnr	gadX	rpoS	ihf
rpoH	rpoD	arcA	fnr	gadW	gadX	rpoS	ihf	fis	crp
rpoH	rpoD	arcA	fnr	gadW	gadX	rpoS	ihf	fis	crp	cytR
rpoH	rpoD	arcA	fnr	gadW	gadX	rpoS	ihf
rpoH	rpoD	ompR	csgD	cspA	hns	gadX	rpoS	ihf	fis	crp
rpoH	rpoD	ompR	csgD	cspA	hns	gadX	rpoS	ihf	fis	crp	cytR
rpoH	rpoD	ompR	csgD	cspA	hns	gadX	rpoS	ihf
rpoH	rpoD	rcsAB	csgD	cspA	hns	gadX	rpoS	ihf	fis	crp
rpoH	rpoD	rcsAB	csgD	cspA	hns	gadX	rpoS	ihf	fis	crp	cytR
rpoH	rpoD	rcsAB	csgD	cspA	hns	gadX	rpoS	ihf
rpoH	ydeO	gadE	gadX	rpoS	ihf	fis	crp
rpoH	ydeO	gadE	gadX	rpoS	ihf	fis	crp	cytR
rpoH	ydeO	gadE	gadX	rpoS	ihf
rpoH	ydeO	gadE	rcsAB	csgD	cspA	hns	gadX	rpoS	ihf	fis	crp
rpoH	ydeO	gadE	rcsAB	csgD	cspA	hns	gadX	rpoS	ihf	fis	crp	cytR
rpoH	ydeO	gadE	rcsAB	csgD	cspA	hns	gadX	rpoS	ihf
cpxR	rpoE	rpoD
cpxR	rpoE	rpoN	rpoH	rpoD
cpxR	csgD	cspA	hns	gadX	rpoS	ihf	fis	crp	rpoH	rpoD
cpxR	csgD	cspA	hns	gadX	rpoS	ihf	fis	crp	cytR	rpoH	rpoD
cpxR	csgD	cspA	hns	gadX	rpoS	ihf	rpoH	rpoD
cpxR	rpoH	rpoD
srlR	gutM
marR	marA
marR	marA	rob
marA	rob
lexA	rpoD
Putative biological roles of main multielement regulatory circuits into the TRN of E. coli
Circuit Number	Elements of TRN circuits*	Biological function
Positive circuits
1	RpoH- RpoD	Circuit involving the sigma factors associated with housekeeping and heat-shock responses. RpoH is the only additional sigma transcribing RpoD, possibly responsible for maintaining the housekeeping sigma levels in response to generalized membrane (external) stresses.
2	IHF-RpoH-RpoD	IHF is mostly present in the entry of stationary phase.
This circuit maintains basal transcription in arrested growth.
3	RpoH-RpoD-RpoN	Circuit involving three sigma factors and tentatively responsible for increasing the transcription of relevant genes under nitrogen limitation and heat-shock response.
4	RpoS-IHF-RpoH-RpoD	RpoS controls the general response to multiple stresses. This circuit fosters stress resistance while maintaining the general transcription.
5	GadX-RpoS-IHF-RpoH-RpoD	This circuit couples the alleviation of endogenous acid stress with the afore-mentioned resistance responses.
6	CRP-CytR-RpoH-RpoD-IHF-FIS	This circuit could be responsible for reinitiating the cellular growth (as FIS is mostly expressed at the beginning of exponential phase).
7	CspA-HNS-GadX-RpoS-IHF-RpoH-RpoD-CRP-CsgD	This large circuit couples biofilm formation, general stress, and energy status with the nucleoid structure.
8	GadX-RpoS	Involving the activator for glutamate-dependent acid resistance and the general stress-responsive sigma factor, this circuit responds to endogenous acid stress.
9	CspA-HNS-GadX-RpoS-CsgD	This circuit is involved in the control of biofilm formation in response to general stress and when endogenous acid stress is detected.
Negative circuits
10	FecI-FecR	Circuit formed between the sigma controlling iron uptake genes and an iron-depending regulator. These two genes are encoded in a single operon. This circuit controls gene transcription for iron uptake just when needed.
11	MarA-Rob	Both genes together regulate multiple-drug resistance. These small proteins are expressed constitutively and bind to RNAP.
12	MarR-MarA	Both genes regulate multiple-drug resistance and are encoded in a single operon. Both TFs auto-regulate and regulate each other with different modes (marA positively and MarR negatively). They constitute a bistable circuit.
13	MarA-Rob-MarR	Rob acts as an input to maintain the above bistable circuits working in a stable mode: the prevalence of MarR and Rob over MarA.
14	SrlR-GutM	These genes are involved in the transport and initial catabolism of sorbitol and are encoded in a single operon. Both TFs use sorbitol as effector metabolite but auto-regulate their expression with different modes. They form a bistable circuit.
15	RpoD-LexA	Circuit comprising the housekeeping sigma factor and the repressor of the SOS response. This circuit can arrest the general transcription when chromosomal DNA is damaged.
16	RpoH-RpoD-PhoB-IciA-DnaA	This circuit might arrest the chromosomal replication and gene transcription under conditions where there is depletion of nucleotide triphosphates (such as ATP) and phosphorous.
17	HNS-GadX	GadX activates glutamate-dependent acid resistance, whereas HNS is a global repressor induced in exponentially-growing bacteria. Thus, this circuit is likely responsible for retarding the growth rate in the presence of endogenous stress derived from respiration mode. Both TFs auto-regulate with different mode of regulation forming a bistable circuit.
18	HNS-GadX-RpoS-IHF-FIS	This circuit might be controlling the global regulation mediated by nucleoid-structure as it involves all the important nucleoid-associated proteins (IHF, FIS and HNS). It could also be adjusting the growth rates in the presence of endogenous acid stress (mediated by GadX).
19	HNS-GadX-RpoS-IHF-OmpR-CsgD-CspA	Likely working in concert with the preceding one, this circuit senses the exogenous stress (OmpR) and contributes to the arrest of biofilm formation.
20	HNS-GadX-RpoS-IHF-RpoH-RpoD-CpxR-CsgD-CspA	This extended circuit involves all the main sigma factors and the sensing of internal and external stresses to arrest gene transcription.
21	RpoH-RpoD-CRP-cytR
	Circuit involving the TF controlling the transport and catabolism of nucleosides (CytR), the global regulator of cell-energy and the sigma factors for housekeeping and heat-shock gene expression.
22	RpoH-RpoD CpxR-RpoE	This circuit is similar to the preceding one, except that it responds to the presence of external stress (via CpxR).
23	RpoH-RpoD-CpxR-RpoE-RpoN
	This is an extended version of the previous circuit and includes RpoN.
24	HNS-RcsAB-CsgD-CspA	Involving a two-component sensing signal at the cell surface (RcsAB), a master regulator for biofilm formation (CsgD), a cold-shock regulatory protein (CspA), and a nucleoid-associated protein mostly expressed during exponential growth (HNS), this circuit is likely responsible to stop the cold-shock and external stress response when biofilm machinery is working or when biofilm is formed.
25	GadX-RpoS-IHF-RpoH-RpoD-CRP	This circuit arrests the general transcription as a result of sensing the endogenous stresses.
Dual circuits
26	FNR-ArcA	Circuit involving the master regulators for anaerobic (FNR) and aerobic (ArcA) modes of respiration.
27	CRP-FIS	This circuit couples the sensing of cell energy status (CRP) with the beginning of exponential growth phase (FIS).
28	RpoH-RpoD-CRP	Circuit involving the sigma factors for housekeeping and heat-shock response and the energy-sensing global regulator (CRP). It couples the energy status of the cell with general transcription.
29	CRP-RpoS-IHF-FIS	This circuit tentatively modulates the general stress response as a function of cellular energy.
30	RpoS-IHF-RpoH-RpoD-CRP	This circuit functionally complements the activity of the previous circuit as a modulator of general transcription.
31	CRP-RpoH-RpoD-IHF-FIS	This circuit modulates the general transcription in the initial stages of exponential growth.
32	HNS-GadX-RpoS-IHF-RpoH-RpoD-CRP-FIS	This circuit adjusts the cellular growth, general transcription, cell energy status and the endogenous stress when the cell grows in either aerobic/anaerobic mode.
33	CspA-HNS-GadX-RpoS-IHF-RpoH-RpoD-CRP-OmpR-CsgD	This is the longest of all the circuits detected in this study. It modulates the growth rate as a function of endogenous and exogenous conditions, and further regulates the biofilm formation.
* Transcriptional interactions from sigma factors were considered as positive
